# Supplementary material for: Bridging pico-to-nanonewtons with a ratiometric force probe for monitoring nanoscale polymer physics before damage
Source: Nat Commun. 2022 Jan 13;13:303. doi: 10.1038/s41467-022-27972-y (PMC8758707; doi:10.1038/s41467-022-27972-y)
Supplement: Supplementary file 4 — Supplementary Movie 1 [file 41467_2022_27972_MOESM4_ESM.zip]

Archive with 2 entries (2 files):
- Supplementary Movie 1.mp4
- __MACOSX/._Supplementary Movie 1.mp4
